# Supplementary material for: A new feather mite species of the genus Trouessartia Canestrini, 1899 (Acarina, Trouessartiidae) – an integrative description (morphology and DNA barcoding data)
Source: Zookeys. 2018 Oct 10;(789):19–35. doi: 10.3897/zookeys.789.27829 (PMC6193051; doi:10.3897/zookeys.789.27829)
Supplement: XML Treatment for Trouessartia niltavae [file zookeys.789.27829-treatment1.xml]

<!DOCTYPE tp:taxon-treatment
  PUBLIC "-//TaxonX//DTD Taxonomic Treatment Publishing DTD v0 20100105//EN" "tax-treatment-NSO.dtd">
<tp:taxon-treatment xmlns:tp="http://www.plazi.org/taxpub"><tp:treatment-meta><kwd-group><label>Taxon classification</label><kwd><named-content xmlns:xlink="http://www.w3.org/1999/xlink" content-type="kingdom">Animalia</named-content></kwd><kwd><named-content xmlns:xlink="http://www.w3.org/1999/xlink" content-type="order">Sarcoptiformes</named-content></kwd><kwd><named-content xmlns:xlink="http://www.w3.org/1999/xlink" content-type="family">Trouessartiidae</named-content></kwd></kwd-group><mixed-citation publication-type="journal"><person-group><name><surname>Constantinescu</surname><given-names>Ioana Cristina</given-names></name><name><surname>Popa</surname><given-names>Oana Paula</given-names></name><name><surname>Popa</surname><given-names>Luis Ovidiu</given-names></name><name><surname>Cobzaru</surname><given-names>Ioana</given-names></name><name><surname>B.</surname><given-names>Mukhim D. Khlur</given-names></name><name><surname>Adam</surname><given-names>Costică</given-names></name></person-group><article-title>A new feather mite species of the genus <italic><tp:taxon-name><tp:taxon-name-part taxon-name-part-type="genus" reg="Trouessartia">Trouessartia</tp:taxon-name-part></tp:taxon-name></italic> Canestrini, 1899 (<tp:taxon-name><tp:taxon-name-part taxon-name-part-type="subclass">Acarina</tp:taxon-name-part></tp:taxon-name>, <tp:taxon-name><tp:taxon-name-part taxon-name-part-type="family">Trouessartiidae</tp:taxon-name-part></tp:taxon-name>) – an integrative description (morphology and DNA barcoding data)</article-title><source>Zookeys</source><day>10</day><month>10</month><year>2018</year><volume>2018</volume><issue>789</issue><fpage>19</fpage><lpage>35</lpage><pub-id pub-id-type="doi">10.3897/zookeys.789.27829</pub-id></mixed-citation></tp:treatment-meta><tp:nomenclature><tp:taxon-name>
                <tp:taxon-name-part taxon-name-part-type="genus" reg="Trouessartia">Trouessartia</tp:taxon-name-part>
                <tp:taxon-name-part taxon-name-part-type="species" reg="niltavae">niltavae</tp:taxon-name-part>
                <object-id xmlns:xlink="http://www.w3.org/1999/xlink" content-type="zoobank" xlink:type="simple">http://zoobank.org/4FB1A0C6-E767-4D46-AF88-B3BAB0E4ACD1</object-id>
              </tp:taxon-name><tp:taxon-authority>Constantinescu</tp:taxon-authority><tp:taxon-status xmlns:xlink="http://www.w3.org/1999/xlink" xlink:type="simple">sp. n.</tp:taxon-status><xref ref-type="fig" rid="F1">Figs 1</xref><xref ref-type="fig" rid="F2">, 2</xref><xref ref-type="fig" rid="F3">, 3</xref><xref ref-type="fig" rid="F4">, 4</xref><xref ref-type="fig" rid="F5">, 5</xref><xref ref-type="fig" rid="F6">, 6</xref></tp:nomenclature><tp:treatment-sec sec-type="type material" id="SECID0EJEAE"><title>Type material.</title><p>Male holotype (ANA663), 5 male (ANA661, ANA662, ANA664, ANA665, ANA838) and 8 female (ANA666, ANA667, ANA668, ANA669, ANA670, ANA839, ANA840) paratypes, 27.01.2014, from the Large <tp:taxon-name><tp:taxon-name-part taxon-name-part-type="genus" reg="Niltava">Niltava</tp:taxon-name-part></tp:taxon-name><italic><tp:taxon-name><tp:taxon-name-part taxon-name-part-type="genus" reg="Niltava">Niltava</tp:taxon-name-part><tp:taxon-name-part taxon-name-part-type="species" reg="grandis">grandis</tp:taxon-name-part><tp:taxon-name-part taxon-name-part-type="subspecies" reg="grandis">grandis</tp:taxon-name-part></tp:taxon-name></italic> (Blyth) (<tp:taxon-name><tp:taxon-name-part taxon-name-part-type="order">Passeriformes</tp:taxon-name-part></tp:taxon-name>, <tp:taxon-name><tp:taxon-name-part taxon-name-part-type="family">Muscicapidae</tp:taxon-name-part></tp:taxon-name>); <bold>INDIA</bold>: Meghalaya, Jaintia Hills, Shnongrim village, (<named-content xmlns:xlink="http://www.w3.org/1999/xlink" content-type="dwc:verbatimCoordinates" xlink:type="simple"><named-content content-type="geo-json" specific-use="{&#34;type&#34;:&#34;Point&#34;,&#34;coordinates&#34;:[92.517517,25.353433]}" id="NCID0ETFAE" xlink:type="simple">25°21’12.36”N, 92°31’3.06”E</named-content></named-content>); 1151 m; subtropical forest; collector D. K. B. Mukhim.</p></tp:treatment-sec><tp:treatment-sec sec-type="description" id="SECID0EYFAE"><title>Description.</title><p>Male (Figs <xref ref-type="fig" rid="F1">1</xref>; <xref ref-type="fig" rid="F2">2</xref>; <xref ref-type="fig" rid="F3">3A–E</xref>; holotype, range for four paratypes in parentheses): length of idiosoma from anterior end to bases of setae <italic>h3</italic> 384 (404–424), greatest width at level of humeral shields 182 (194–202). Length of hysterosoma from sejugal furrow to bases of setae <italic>h3</italic> 250 (260–272). Prodorsal shield: length along midline 130 (130–142), greatest width in posterior part 144 (142–148), lateral margins not fused with scapular shields, antero-lateral extensions almost extending to bases of epimerites Ia between legs I and II, surface without ornamentation (Fig. <xref ref-type="fig" rid="F1">1</xref>). Internal scapular setae <italic>si</italic> spiculiform, 32 (30–32) long, separated by 48 (42–46); external scapular setae <italic>se</italic> situated on prodorsal shield, separated by 80 (88–93). Vertical setae <italic>ve</italic> represented by alveoli. Humeral shield with setae <italic>c2</italic> spiculiform, 44 (42–46) long. Setae <italic>c3</italic> narrowly lanceolate with acute apex, 23 (20–25) long. Dorsal hysterosoma with prohysteronotal shield and lobar shield connected, delimited from each other by lateral incisions immediately posterior to setae <italic>e2.</italic> Prohysteronotal shield: length 162 (156–162), width at anterior margin 133 (126–132), lateral margins, each with two shallow incisions at level of trochanters III, dorsal hysterosomal apertures (DHA) absent. Dorsal setae <italic>d1</italic>, <italic>d2</italic> present, minute. Length of lobar shield excluding lamellae 90 (90–102). Opisthosomal lobes approximate, separated by narrow parallel-sided terminal cleft; length of this cleft from anterior end to apices of lamellae 42 (44–46), width in anterior part 6 (6–8). Lamellae smooth, slightly attenuate apically, length from bases of setae <italic>h3</italic> to lamellar apices 28 (30–32). Setae <italic>h1</italic> anterior to setae <italic>h2</italic>. Distance between dorsal setae: <italic>c2</italic>-<italic>d2</italic> 80 (80–82), <italic>d2</italic>-<italic>e2</italic> 82 (84–87), <italic>e2</italic>-<italic>h2</italic> 70 (70–76), <italic>h2</italic>-<italic>h3</italic> 22 (20–22), <italic>h2</italic>-<italic>h2</italic> 36 (34–38), <italic>h3</italic>-<italic>h3</italic> 29 (26–28), <italic>d1</italic>-<italic>d2</italic> 30 (24–30), <italic>e1</italic>-<italic>e2</italic> 38 (38–44).</p><fig id="F1" position="float" orientation="portrait"><label>Figure 1.</label><caption><p><italic><tp:taxon-name><tp:taxon-name-part taxon-name-part-type="genus" reg="Trouessartia">Trouessartia</tp:taxon-name-part><tp:taxon-name-part taxon-name-part-type="species" reg="niltavae">niltavae</tp:taxon-name-part></tp:taxon-name></italic> Constantinescu, sp. n., male holotype: dorsal view of idiosoma.</p></caption><graphic xmlns:xlink="http://www.w3.org/1999/xlink" xlink:href="zookeys-789-019-g001.jpg" position="float" orientation="portrait" xlink:type="simple" id="oo_234093.jpg"/></fig><p>Epimerites I free. Rudimentary sclerites rEpIIa present, roughly rounded. Genital apparatus situated between levels of trochanters III and IV, length excluding basal sclerite 38 (37–40), greatest width 14 (10–14) (Fig. <xref ref-type="fig" rid="F2">2</xref>). Epiandrum present, setae <italic>g</italic> long and filiform, contiguous at bases, postgenital plaque present. Adanal apodemes heavily sclerotised, with narrow lateral membrane and a pair of apophysis. Translobar apodeme present. Adanal shields very small, teardrop-shaped, bearing setae <italic>ps3</italic>. Anal <!--PageBreak--><!--PageBreak-->suckers 12 (12–13) in diameter. Anterior ends of epimerites IV extending beyond level of setae <italic>4b</italic>; epimerites IVa short, not extending to level of genital apparatus. Setae <italic>4b</italic> situated anterior to level of setae <italic>3a</italic>, setae <italic>g</italic> situated posterior to level of setae <italic>4a</italic>. Distance between ventral setae: <italic>4b-3a</italic> 31 (30–36), <italic>4b-g</italic> 72 (74–80), <italic>g-ps3</italic> 48 (44–50), <italic>ps3-h3</italic> 86 (86–94). Setae <italic>sR</italic> of trochanters III narrowly lanceolate, with acute apex 20 (19–24) long, setae <italic>cG</italic> and <italic>mG</italic> of genua I, II filiform, not thickened basally. Tarsus IV 36 (34–36) long; seta <italic>d</italic> barrel-shaped, with discoid cap; seta <italic>e</italic> with hemispheroid base and stick-shaped apical part, situated subapically (Fig. <xref ref-type="fig" rid="F3">3D</xref>). Legs IV with ambulacral disc extending to level of setae <italic>h3</italic>.</p><fig id="F2" position="float" orientation="portrait"><label>Figure 2.</label><caption><p><italic><tp:taxon-name><tp:taxon-name-part taxon-name-part-type="genus" reg="Trouessartia">Trouessartia</tp:taxon-name-part><tp:taxon-name-part taxon-name-part-type="species" reg="niltavae">niltavae</tp:taxon-name-part></tp:taxon-name></italic> Constantinescu, sp. n., male holotype: ventral view of idiosoma.</p></caption><graphic xmlns:xlink="http://www.w3.org/1999/xlink" xlink:href="zookeys-789-019-g002.jpg" position="float" orientation="portrait" xlink:type="simple" id="oo_234094.jpg"/></fig><fig id="F3" position="float" orientation="portrait"><label>Figure 3.</label><caption><p><italic><tp:taxon-name><tp:taxon-name-part taxon-name-part-type="genus" reg="Trouessartia">Trouessartia</tp:taxon-name-part><tp:taxon-name-part taxon-name-part-type="species" reg="niltavae">niltavae</tp:taxon-name-part></tp:taxon-name></italic> Constantinescu, sp. n., A–D details of male legs, dorsal view: A–leg I, B–leg II, C–leg III, D–leg IV; E–opisthosoma of male, ventral view. Abbreviations: bs – basal sclerite, ea – epiandrum, gp – genital papillae, pm – parameres, pp – postgenital plaque.</p></caption><graphic xmlns:xlink="http://www.w3.org/1999/xlink" xlink:href="zookeys-789-019-g003.jpg" position="float" orientation="portrait" xlink:type="simple" id="oo_234095.jpg"/></fig><p>Female (Figs <xref ref-type="fig" rid="F4">4</xref>; <xref ref-type="fig" rid="F5">5</xref>; <xref ref-type="fig" rid="F6">6A–E</xref>; range for five paratypes): length of idiosoma from anterior end to apices of lamellar lobar processes 452–468, greatest width 148–200. Length of hysterosoma from sejugal furrow to apices of lamellar lobar processes 308–324. Prodorsal shield shaped as in male, 130–140 in length, 144–152 in width, surface without ornamentation. Setae <italic>si</italic> spiculiform, 29–34 long, separated by 44–48; external scapular setae <italic>se</italic> situated on prodorsal shield, separated by 90–94. Humeral shields with setae <italic>c2</italic> spiculiform, 42–44 long. Setae <italic>c3</italic> narrowly lanceolate, with acute apex, 22–24 in length. Hysteronotal shield: length from anterior margin to bases of setae <italic>h3</italic> 270–300, width at anterior margin 128–132, lateral margins with shallow concavity at level of trochanters III, bottom of these concavities with dark sclerotisation, DHA absent. Posterior half of hysteronotal shield with distinct ornamentation: with large ovate lacunae in median area and few small elliptical lacunae arranged marginally (Fig. <xref ref-type="fig" rid="F4">4</xref>). Dorsal setae <italic>d1</italic> and <italic>d2</italic> present. Setae <italic>h1</italic> thick, lanceolate, surrounded by small ovoid area of unsclerotised tegument, 24–28 long, situated antero-mesal to bases of setae <italic>h2</italic>, 20–24 from each lateral margin of hysteronotal shield. Setae <italic>ps1</italic> positioned dorsally on opisthosomal lobes, equidistant from outer and inner margins of lobe, close to bases of setae <italic>h3</italic>. Distance from bases of setae <italic>h3</italic> to membranous apices of lobes 29–32. Setae <italic>f2</italic> present. Supranal concavity open posteriorly into terminal cleft. Length of terminal cleft together with supranal concavity 102–120, width of cleft at level of setae <italic>h3</italic> 38–48. Interlobar membrane occupying anterior 1/3 of terminal cleft, distance from free margin of interlobar membrane to membranous lobar apices 78–88. External copulatory tube minute, 1-2 long, situated on free margin of interlobar membrane. Spermatheca with short collar, primary spermaduct without enlargements, secondary spermaducts with small verrucosities in distal half, length 26–30 (Fig. <xref ref-type="fig" rid="F6">6E</xref>). Distance between dorsal setae: <italic>c2</italic>-<italic>d2</italic> 76–80, <italic>d2</italic>-<italic>e2</italic> 82–92, <italic>e2</italic>-<italic>h2</italic> 50–56, <italic>h2</italic>-<italic>h3</italic> 58–64, <italic>h2</italic>-<italic>h2</italic> 68–80, <italic>h3</italic>-<italic>h3</italic> 50–60, <italic>d1</italic>-<italic>d2</italic> 29–34, <italic>e1</italic>-<italic>e2</italic> 45–52, <italic>h1</italic>-<italic>h2</italic> 18–21, <italic>h1</italic>-<italic>h1</italic> 38–46, <italic>ps1</italic>-<italic>h3</italic> 9–10.</p><fig id="F4" position="float" orientation="portrait"><label>Figure 4.</label><caption><p><italic><tp:taxon-name><tp:taxon-name-part taxon-name-part-type="genus" reg="Trouessartia">Trouessartia</tp:taxon-name-part><tp:taxon-name-part taxon-name-part-type="species" reg="niltavae">niltavae</tp:taxon-name-part></tp:taxon-name></italic> Constantinescu, sp. n., female paratype: dorsal view of idiosoma.</p></caption><graphic xmlns:xlink="http://www.w3.org/1999/xlink" xlink:href="zookeys-789-019-g004.jpg" position="float" orientation="portrait" xlink:type="simple" id="oo_234096.jpg"/></fig><fig id="F5" position="float" orientation="portrait"><label>Figure 5.</label><caption><p><italic><tp:taxon-name><tp:taxon-name-part taxon-name-part-type="genus" reg="Trouessartia">Trouessartia</tp:taxon-name-part><tp:taxon-name-part taxon-name-part-type="species" reg="niltavae">niltavae</tp:taxon-name-part></tp:taxon-name></italic> Constantinescu, sp. n., female paratype: ventral view of idiosoma.</p></caption><graphic xmlns:xlink="http://www.w3.org/1999/xlink" xlink:href="zookeys-789-019-g005.jpg" position="float" orientation="portrait" xlink:type="simple" id="oo_234097.jpg"/></fig><fig id="F6" position="float" orientation="portrait"><label>Figure 6.</label><caption><p><italic><tp:taxon-name><tp:taxon-name-part taxon-name-part-type="genus" reg="Trouessartia">Trouessartia</tp:taxon-name-part><tp:taxon-name-part taxon-name-part-type="species" reg="niltavae">niltavae</tp:taxon-name-part></tp:taxon-name></italic> Constantinescu, sp. n., A–D details of female legs, dorsal view: A–leg I, B–leg II, C–leg III, D–leg IV; E–spermatheca and spermaducts of female; Abbreviations: hs – head of spermatheca; pd – primary spermaduct; sd – secondary spermaduct.</p></caption><graphic xmlns:xlink="http://www.w3.org/1999/xlink" xlink:href="zookeys-789-019-g006.jpg" position="float" orientation="portrait" xlink:type="simple" id="oo_234098.jpg"/></fig><p>Epimerites I free. Epigynum 36–38 in length, 76–80 in width (Fig. <xref ref-type="fig" rid="F5">5</xref>). Epimerites IVa present, short. Setae <italic>sR</italic> of trochanters III narrowly lanceolate, with acute apex, 18–21 long, setae <italic>cG</italic> and <italic>mG</italic> of genua I, II filiform, not thickened basally. Legs IV with ambulacral disc extending to midlevel between setae <italic>h2</italic> and <italic>h3</italic>.</p></tp:treatment-sec><tp:treatment-sec sec-type="etymology" id="SECID0EVRAE"><title>Etymology.</title><p>The specific name <italic><tp:taxon-name><tp:taxon-name-part taxon-name-part-type="genus" reg="Trouessartia"/><tp:taxon-name-part taxon-name-part-type="species" reg="niltavae">niltavae</tp:taxon-name-part></tp:taxon-name></italic> is derived from the generic name of the type host and is a noun in the genitive case.</p></tp:treatment-sec><tp:treatment-sec sec-type="remarks" id="SECID0EFSAE"><title>Remarks.</title><p><italic><tp:taxon-name><tp:taxon-name-part taxon-name-part-type="genus" reg="Trouessartia">Trouessartia</tp:taxon-name-part><tp:taxon-name-part taxon-name-part-type="species" reg="niltavae">niltavae</tp:taxon-name-part></tp:taxon-name></italic> sp. n. is morphologically close to <italic><tp:taxon-name><tp:taxon-name-part taxon-name-part-type="genus" reg="Trouessartia">T.</tp:taxon-name-part><tp:taxon-name-part taxon-name-part-type="species" reg="bulligera">bulligera</tp:taxon-name-part></tp:taxon-name></italic> Gaud, 1968 from <italic><tp:taxon-name><tp:taxon-name-part taxon-name-part-type="genus" reg="Clytorhynchus">Clytorhynchus</tp:taxon-name-part><tp:taxon-name-part taxon-name-part-type="species" reg="hamlini">hamlini</tp:taxon-name-part></tp:taxon-name></italic> (Mayr) (<tp:taxon-name><tp:taxon-name-part taxon-name-part-type="order">Passeriformes</tp:taxon-name-part></tp:taxon-name>: <tp:taxon-name><tp:taxon-name-part taxon-name-part-type="family">Monarchidae</tp:taxon-name-part></tp:taxon-name>), shar<!--PageBreak--><!--PageBreak-->ing in males a unique character within the genus: setae <italic>e</italic> on tarsi IV are hemispheroid with stick-like apex. Additionally, in both sexes of these species, setae <italic>d1</italic> are present, setae <italic>c2</italic> and <italic>sR</italic>III are narrowly lanceolate, with acute apex and the dorsal hysterosomal apertures (DHA) is absent. Both sexes of <italic><tp:taxon-name><tp:taxon-name-part taxon-name-part-type="genus" reg="Trouessartia">T.</tp:taxon-name-part><tp:taxon-name-part taxon-name-part-type="species" reg="niltavae">niltavae</tp:taxon-name-part></tp:taxon-name></italic> differ from those of <italic><tp:taxon-name><tp:taxon-name-part taxon-name-part-type="genus" reg="Trouessartia">T.</tp:taxon-name-part><tp:taxon-name-part taxon-name-part-type="species" reg="bulligera">bulligera</tp:taxon-name-part></tp:taxon-name></italic> by the shape of setae <italic>c2</italic>, which are spiculiform in the first species ver<!--PageBreak--><!--PageBreak--><!--PageBreak-->sus needle-like in the second. Males of both species have the prohysteronotal shield without ornamentation, the lamellae of opisthosomal lobes are attenuate apically and with entire margins, the translobar apodeme is present, setae <italic>g</italic> are contiguous at bases and situated on postgenital plaque. In males of <italic><tp:taxon-name><tp:taxon-name-part taxon-name-part-type="genus" reg="Trouessartia">T.</tp:taxon-name-part><tp:taxon-name-part taxon-name-part-type="species" reg="niltavae">niltavae</tp:taxon-name-part></tp:taxon-name></italic>, the prodorsal shield <!--PageBreak--><!--PageBreak-->is without ornamentation, the prohysteronotal shield and lobar shield have wide median connection, the terminal cleft is parallel-sided and 44-46 μm long, and terminal lobes are separated by 6–8 μm. In males of <italic><tp:taxon-name><tp:taxon-name-part taxon-name-part-type="genus" reg="Trouessartia">T.</tp:taxon-name-part><tp:taxon-name-part taxon-name-part-type="species" reg="bulligera">bulligera</tp:taxon-name-part></tp:taxon-name></italic>, the prodorsal shield has ornamentation with faint, interconnecting network of irregular lines, the prohysteronotal shield is completely separated from the lobar shield, the terminal cleft is divergent in posterior half and 75 μm in length, and terminal lobes are separated by 12 μm. In females of both species, setae <italic>h1</italic> are lanceolate, the external copulatory tube is present, the supranal concavity is open posteriorly into terminal cleft, and the interlobar membrane occupies the anterior 1/3 of terminal cleft. In females of <italic><tp:taxon-name><tp:taxon-name-part taxon-name-part-type="genus" reg="Trouessartia">T.</tp:taxon-name-part><tp:taxon-name-part taxon-name-part-type="species" reg="niltavae">niltavae</tp:taxon-name-part></tp:taxon-name></italic> setae <italic>f2</italic> are present, the posterior half of the hysteronotal shield is ornamented with large ovate lacunae in the central area and small elliptical lacunae marginally arranged. In females of <italic><tp:taxon-name><tp:taxon-name-part taxon-name-part-type="genus" reg="Trouessartia">T.</tp:taxon-name-part><tp:taxon-name-part taxon-name-part-type="species" reg="bulligera">bulligera</tp:taxon-name-part></tp:taxon-name></italic> setae <italic>f2</italic> are absent, the posterior half of the hysteronotal shield has ornamentation with small elliptical lacunae in the central area and large ovate lacunae marginally arranged.</p><p><italic>DNA barcode.</italic> Representative DNA sequences: molecular voucher specimens ANA838 male (GenBank accession number <ext-link xmlns:xlink="http://www.w3.org/1999/xlink" ext-link-type="gen" xlink:href="MH094247" xlink:type="simple">MH094247</ext-link>), ANA839 female (Gen<!--PageBreak-->Bank accession number <ext-link xmlns:xlink="http://www.w3.org/1999/xlink" ext-link-type="gen" xlink:href="MH094248" xlink:type="simple">MH094248</ext-link>), ANA840 female (GenBank accession number <ext-link xmlns:xlink="http://www.w3.org/1999/xlink" ext-link-type="gen" xlink:href="MH094249" xlink:type="simple">MH094249</ext-link>).</p><p>We sequenced a 586-pb fragment of the mitochondrial cytochrome c oxidase subunit I (<abbrev xmlns:xlink="http://www.w3.org/1999/xlink" xlink:title="cytochrome c oxidase subunit I" id="ABBRID0E3WAE" xlink:type="simple">COI</abbrev>) gene for two females and one male paratypes. All three sequences belong to a single haplotype. The calculated intra-specific genetic distances (K2P) for other species of <italic><tp:taxon-name><tp:taxon-name-part taxon-name-part-type="genus" reg="Trouessartia">Trouessartia</tp:taxon-name-part></tp:taxon-name></italic> was as follows: <italic><tp:taxon-name><tp:taxon-name-part taxon-name-part-type="genus" reg="Trouessartia">Trouessartia</tp:taxon-name-part><tp:taxon-name-part taxon-name-part-type="species" reg="rosterii">rosterii</tp:taxon-name-part></tp:taxon-name></italic> 0,8%, <italic><tp:taxon-name><tp:taxon-name-part taxon-name-part-type="genus" reg="Trouessartia">T.</tp:taxon-name-part><tp:taxon-name-part taxon-name-part-type="species" reg="reguli">reguli</tp:taxon-name-part></tp:taxon-name></italic> 1,4%, <italic><tp:taxon-name><tp:taxon-name-part taxon-name-part-type="genus" reg="Trouessartia">T.</tp:taxon-name-part><tp:taxon-name-part taxon-name-part-type="species" reg="kratochvili">kratochvili</tp:taxon-name-part></tp:taxon-name></italic> 1%, <italic><tp:taxon-name><tp:taxon-name-part taxon-name-part-type="genus" reg="Trouessartia">T.</tp:taxon-name-part><tp:taxon-name-part taxon-name-part-type="species" reg="rubecula">rubecula</tp:taxon-name-part></tp:taxon-name></italic> 0,5%, <italic><tp:taxon-name><tp:taxon-name-part taxon-name-part-type="genus" reg="Trouessartia">T.</tp:taxon-name-part><tp:taxon-name-part taxon-name-part-type="species" reg="simillima">simillima</tp:taxon-name-part></tp:taxon-name></italic> 0.4%, <italic><tp:taxon-name><tp:taxon-name-part taxon-name-part-type="genus" reg="Trouessartia">T.</tp:taxon-name-part><tp:taxon-name-part taxon-name-part-type="species" reg="ripariae">ripariae</tp:taxon-name-part></tp:taxon-name></italic> 0,4%, <italic><tp:taxon-name><tp:taxon-name-part taxon-name-part-type="genus" reg="Trouessartia">T.</tp:taxon-name-part><tp:taxon-name-part taxon-name-part-type="species" reg="microcaudata">microcaudata</tp:taxon-name-part></tp:taxon-name></italic> 0,7%, <italic><tp:taxon-name><tp:taxon-name-part taxon-name-part-type="genus" reg="Trouessartia">T.</tp:taxon-name-part><tp:taxon-name-part taxon-name-part-type="species" reg="tenuipillata">tenuipillata</tp:taxon-name-part></tp:taxon-name></italic> 0,6%, <italic><tp:taxon-name><tp:taxon-name-part taxon-name-part-type="genus" reg="Trouessartia">T.</tp:taxon-name-part><tp:taxon-name-part taxon-name-part-type="species" reg="jedliczkai">jedliczkai</tp:taxon-name-part></tp:taxon-name></italic> 1,6%, <italic><tp:taxon-name><tp:taxon-name-part taxon-name-part-type="genus" reg="Trouessartia">T.</tp:taxon-name-part><tp:taxon-name-part taxon-name-part-type="species" reg="trouessarti">trouessarti</tp:taxon-name-part></tp:taxon-name></italic> 1.4%, <italic><tp:taxon-name><tp:taxon-name-part taxon-name-part-type="genus" reg="Trouessartia">T.</tp:taxon-name-part><tp:taxon-name-part taxon-name-part-type="species" reg="motacillae">motacillae</tp:taxon-name-part></tp:taxon-name></italic> 1.1%, <italic><tp:taxon-name><tp:taxon-name-part taxon-name-part-type="genus" reg="Trouessartia">T.</tp:taxon-name-part><tp:taxon-name-part taxon-name-part-type="species" reg="bifurcata">bifurcata</tp:taxon-name-part></tp:taxon-name></italic> 11,5%.</p><p>The best-fit base substitution model for the analyzed data was determined to be TN93+G+I. The <abbrev xmlns:xlink="http://www.w3.org/1999/xlink" xlink:title="Neighbor-Joining" id="ABBRID0EN2AE" xlink:type="simple">NJ</abbrev> and <abbrev xmlns:xlink="http://www.w3.org/1999/xlink" xlink:title="Maximum Likelihood" id="ABBRID0ER2AE" xlink:type="simple">ML</abbrev> trees exhibited similar topologies and branching structures (see Figures <xref ref-type="fig" rid="F7">7</xref> and <xref ref-type="fig" rid="F8">8</xref>). In both trees our new species was grouped with <italic><tp:taxon-name><tp:taxon-name-part taxon-name-part-type="genus" reg="Trouessartia">Trouessartia</tp:taxon-name-part><tp:taxon-name-part taxon-name-part-type="species" reg="rubecula">rubecula</tp:taxon-name-part></tp:taxon-name></italic> and <italic><tp:taxon-name><tp:taxon-name-part taxon-name-part-type="genus" reg="Trouessartia">T.</tp:taxon-name-part><tp:taxon-name-part taxon-name-part-type="species" reg="simillima">simillima</tp:taxon-name-part></tp:taxon-name></italic>, also described from the <tp:taxon-name><tp:taxon-name-part taxon-name-part-type="family">Muscicapidae</tp:taxon-name-part></tp:taxon-name> family. Our analysis resolved well the analysed <italic><tp:taxon-name><tp:taxon-name-part taxon-name-part-type="genus" reg="Trouessartia">Trouessartia</tp:taxon-name-part></tp:taxon-name></italic> species with the exception of <italic><tp:taxon-name><tp:taxon-name-part taxon-name-part-type="genus" reg="Trouessartia">T.</tp:taxon-name-part><tp:taxon-name-part taxon-name-part-type="species" reg="motacillae">motacillae</tp:taxon-name-part></tp:taxon-name></italic> and <italic><tp:taxon-name><tp:taxon-name-part taxon-name-part-type="genus" reg="Trouessartia">T.</tp:taxon-name-part><tp:taxon-name-part taxon-name-part-type="species" reg="jedliczkai">jedliczkai</tp:taxon-name-part></tp:taxon-name></italic>, which were poorly resolved in both analyses. Another noticeable feature of our analysis refers to the species <italic><tp:taxon-name><tp:taxon-name-part taxon-name-part-type="genus" reg="Trouessartia">T.</tp:taxon-name-part><tp:taxon-name-part taxon-name-part-type="species" reg="bifurcata">bifurcata</tp:taxon-name-part></tp:taxon-name></italic>, identified on two avian families: <tp:taxon-name><tp:taxon-name-part taxon-name-part-type="family">Sylviidae</tp:taxon-name-part></tp:taxon-name> and <tp:taxon-name><tp:taxon-name-part taxon-name-part-type="family">Acrocephalidae</tp:taxon-name-part></tp:taxon-name>. The two sequences of <italic><tp:taxon-name><tp:taxon-name-part taxon-name-part-type="genus" reg="Trouessartia">T.</tp:taxon-name-part><tp:taxon-name-part taxon-name-part-type="species" reg="bifurcata">bifurcata</tp:taxon-name-part></tp:taxon-name></italic> introduced in our analysis exhibit a high intraspecific diversity which can be a signal of two cryptic species presently identified as <italic><tp:taxon-name><tp:taxon-name-part taxon-name-part-type="genus" reg="Trouessartia">T.</tp:taxon-name-part><tp:taxon-name-part taxon-name-part-type="species" reg="bifurcata">bifurcata</tp:taxon-name-part></tp:taxon-name></italic>.</p><fig id="F7" position="float" orientation="portrait"><label>Figure 7.</label><caption><p>Evolutionary relationship between <italic><tp:taxon-name><tp:taxon-name-part taxon-name-part-type="genus" reg="Trouessartia">Trouessartia</tp:taxon-name-part></tp:taxon-name></italic> species inferred using the Neighbor-Joining method. The bootstrap test result (10000 replicates) is shown next to each branch.</p></caption><graphic xmlns:xlink="http://www.w3.org/1999/xlink" xlink:href="zookeys-789-019-g007.jpg" position="float" orientation="portrait" xlink:type="simple" id="oo_234099.jpg"/></fig><fig id="F8" position="float" orientation="portrait"><label>Figure 8.</label><caption><p>Evolutionary relationship between <italic><tp:taxon-name><tp:taxon-name-part taxon-name-part-type="genus" reg="Trouessartia">Trouessartia</tp:taxon-name-part></tp:taxon-name></italic> species inferred using the Maximum Likelihood method based on the Tamura-Nei model. The bootstrap test (10000 replicates) shown next to the branches.</p></caption><graphic xmlns:xlink="http://www.w3.org/1999/xlink" xlink:href="zookeys-789-019-g008.jpg" position="float" orientation="portrait" xlink:type="simple" id="oo_234100.jpg"/></fig><table-wrap id="T1" position="float" orientation="portrait"><label>Table 1.</label><caption><p>Analysed sequences of <italic><tp:taxon-name><tp:taxon-name-part taxon-name-part-type="genus" reg="Trouessartia">Trouessartia</tp:taxon-name-part></tp:taxon-name></italic> spp. from BOLD and GenBank databases.</p></caption><table id="TID0EFHAE" rules="all"><tbody><tr><td rowspan="1" colspan="1">
                        <bold>Species</bold>
                      </td><td rowspan="1" colspan="1">
                        <bold>GenBank Accession Number</bold>
                      </td><td rowspan="1" colspan="1">
                        <bold>Species</bold>
                      </td><td rowspan="1" colspan="1">
                        <bold>GenBank Accession Number</bold>
                      </td><td rowspan="1" colspan="1">
                        <bold>Species</bold>
                      </td><td rowspan="1" colspan="1">
                        <bold>GenBank Accession Number</bold>
                      </td></tr><tr><td rowspan="1" colspan="1">
                        <italic><tp:taxon-name>
                            <tp:taxon-name-part taxon-name-part-type="genus" reg="Trouessartia">T.</tp:taxon-name-part>
                            <tp:taxon-name-part taxon-name-part-type="species" reg="appendiculata">appendiculata</tp:taxon-name-part>
                          </tp:taxon-name></italic>
                      </td><td rowspan="1" colspan="1">
                        <ext-link xmlns:xlink="http://www.w3.org/1999/xlink" ext-link-type="gen" xlink:href="KP193765" xlink:type="simple">KP193765</ext-link>
                      </td><td rowspan="1" colspan="1">
                        <italic><tp:taxon-name>
                            <tp:taxon-name-part taxon-name-part-type="genus" reg="Trouessartia">T.</tp:taxon-name-part>
                            <tp:taxon-name-part taxon-name-part-type="species" reg="rubecula">rubecula</tp:taxon-name-part>
                          </tp:taxon-name></italic>
                      </td><td rowspan="1" colspan="1">
                        <ext-link xmlns:xlink="http://www.w3.org/1999/xlink" ext-link-type="gen" xlink:href="KP193799" xlink:type="simple">KP193799</ext-link>
                      </td><td rowspan="1" colspan="1">
                        <italic><tp:taxon-name>
                            <tp:taxon-name-part taxon-name-part-type="genus" reg="Trouessartia">T.</tp:taxon-name-part>
                            <tp:taxon-name-part taxon-name-part-type="species" reg="rosterii">rosterii</tp:taxon-name-part>
                          </tp:taxon-name></italic>
                      </td><td rowspan="1" colspan="1">
                        <ext-link xmlns:xlink="http://www.w3.org/1999/xlink" ext-link-type="gen" xlink:href="KP193796" xlink:type="simple">KP193796</ext-link>
                      </td></tr><tr><td rowspan="1" colspan="1">
                        <italic><tp:taxon-name>
                            <tp:taxon-name-part taxon-name-part-type="genus" reg="Trouessartia">T.</tp:taxon-name-part>
                            <tp:taxon-name-part taxon-name-part-type="species" reg="bifurcata">bifurcata</tp:taxon-name-part>
                          </tp:taxon-name></italic>
                      </td><td rowspan="1" colspan="1">
                        <ext-link xmlns:xlink="http://www.w3.org/1999/xlink" ext-link-type="gen" xlink:href="KP193766" xlink:type="simple">KP193766</ext-link>
                      </td><td rowspan="1" colspan="1">
                        <italic><tp:taxon-name>
                            <tp:taxon-name-part taxon-name-part-type="genus" reg="Trouessartia">T.</tp:taxon-name-part>
                            <tp:taxon-name-part taxon-name-part-type="species" reg="rubecula">rubecula</tp:taxon-name-part>
                          </tp:taxon-name></italic>
                      </td><td rowspan="1" colspan="1">
                        <ext-link xmlns:xlink="http://www.w3.org/1999/xlink" ext-link-type="gen" xlink:href="KP193801" xlink:type="simple">KP193801</ext-link>
                      </td><td rowspan="1" colspan="1">
                        <italic><tp:taxon-name>
                            <tp:taxon-name-part taxon-name-part-type="genus" reg="Trouessartia">T.</tp:taxon-name-part>
                            <tp:taxon-name-part taxon-name-part-type="species" reg="rosterii">rosterii</tp:taxon-name-part>
                          </tp:taxon-name></italic>
                      </td><td rowspan="1" colspan="1">
                        <ext-link xmlns:xlink="http://www.w3.org/1999/xlink" ext-link-type="gen" xlink:href="KP193797" xlink:type="simple">KP193797</ext-link>
                      </td></tr><tr><td rowspan="1" colspan="1">
                        <italic><tp:taxon-name>
                            <tp:taxon-name-part taxon-name-part-type="genus" reg="Trouessartia">T.</tp:taxon-name-part>
                            <tp:taxon-name-part taxon-name-part-type="species" reg="bifurcata">bifurcata</tp:taxon-name-part>
                          </tp:taxon-name></italic>
                      </td><td rowspan="1" colspan="1">
                        <ext-link xmlns:xlink="http://www.w3.org/1999/xlink" ext-link-type="gen" xlink:href="KP193767" xlink:type="simple">KP193767</ext-link>
                      </td><td rowspan="1" colspan="1">
                        <italic><tp:taxon-name>
                            <tp:taxon-name-part taxon-name-part-type="genus" reg="Trouessartia">T.</tp:taxon-name-part>
                            <tp:taxon-name-part taxon-name-part-type="species" reg="rubecula">rubecula</tp:taxon-name-part>
                          </tp:taxon-name></italic>
                      </td><td rowspan="1" colspan="1">
                        <ext-link xmlns:xlink="http://www.w3.org/1999/xlink" ext-link-type="gen" xlink:href="KP193802" xlink:type="simple">KP193802</ext-link>
                      </td><td rowspan="1" colspan="1">
                        <italic><tp:taxon-name>
                            <tp:taxon-name-part taxon-name-part-type="genus" reg="Trouessartia">T.</tp:taxon-name-part>
                            <tp:taxon-name-part taxon-name-part-type="species" reg="rosterii">rosterii</tp:taxon-name-part>
                          </tp:taxon-name></italic>
                      </td><td rowspan="1" colspan="1">
                        <ext-link xmlns:xlink="http://www.w3.org/1999/xlink" ext-link-type="gen" xlink:href="KP193798" xlink:type="simple">KP193798</ext-link>
                      </td></tr><tr><td rowspan="1" colspan="1">
                        <italic><tp:taxon-name>
                            <tp:taxon-name-part taxon-name-part-type="genus" reg="Trouessartia">T.</tp:taxon-name-part>
                            <tp:taxon-name-part taxon-name-part-type="species" reg="inexpectata">inexpectata</tp:taxon-name-part>
                          </tp:taxon-name></italic>
                      </td><td rowspan="1" colspan="1">
                        <ext-link xmlns:xlink="http://www.w3.org/1999/xlink" ext-link-type="gen" xlink:href="KP193768" xlink:type="simple">KP193768</ext-link>
                      </td><td rowspan="1" colspan="1">
                        <italic><tp:taxon-name>
                            <tp:taxon-name-part taxon-name-part-type="genus" reg="Trouessartia">T.</tp:taxon-name-part>
                            <tp:taxon-name-part taxon-name-part-type="species" reg="rubecula">rubecula</tp:taxon-name-part>
                          </tp:taxon-name></italic>
                      </td><td rowspan="1" colspan="1">
                        <ext-link xmlns:xlink="http://www.w3.org/1999/xlink" ext-link-type="gen" xlink:href="KP193803" xlink:type="simple">KP193803</ext-link>
                      </td><td rowspan="1" colspan="1">
                        <italic><tp:taxon-name>
                            <tp:taxon-name-part taxon-name-part-type="genus" reg="Trouessartia">T.</tp:taxon-name-part>
                            <tp:taxon-name-part taxon-name-part-type="species" reg="reguli">reguli</tp:taxon-name-part>
                          </tp:taxon-name></italic>
                      </td><td rowspan="1" colspan="1">
                        <ext-link xmlns:xlink="http://www.w3.org/1999/xlink" ext-link-type="gen" xlink:href="MG411516" xlink:type="simple">MG411516</ext-link>
                      </td></tr><tr><td rowspan="1" colspan="1">
                        <italic><tp:taxon-name>
                            <tp:taxon-name-part taxon-name-part-type="genus" reg="Trouessartia">T.</tp:taxon-name-part>
                            <tp:taxon-name-part taxon-name-part-type="species" reg="jedliczkai">jedliczkai</tp:taxon-name-part>
                          </tp:taxon-name></italic>
                      </td><td rowspan="1" colspan="1">
                        <ext-link xmlns:xlink="http://www.w3.org/1999/xlink" ext-link-type="gen" xlink:href="KP193769" xlink:type="simple">KP193769</ext-link>
                      </td><td rowspan="1" colspan="1">
                        <italic><tp:taxon-name>
                            <tp:taxon-name-part taxon-name-part-type="genus" reg="Trouessartia">T.</tp:taxon-name-part>
                            <tp:taxon-name-part taxon-name-part-type="species" reg="rubecula">rubecula</tp:taxon-name-part>
                          </tp:taxon-name></italic>
                      </td><td rowspan="1" colspan="1">
                        <ext-link xmlns:xlink="http://www.w3.org/1999/xlink" ext-link-type="gen" xlink:href="KP193804" xlink:type="simple">KP193804</ext-link>
                      </td><td rowspan="1" colspan="1">
                        <italic><tp:taxon-name>
                            <tp:taxon-name-part taxon-name-part-type="genus" reg="Trouessartia">T.</tp:taxon-name-part>
                            <tp:taxon-name-part taxon-name-part-type="species" reg="reguli">reguli</tp:taxon-name-part>
                          </tp:taxon-name></italic>
                      </td><td rowspan="1" colspan="1">
                        <ext-link xmlns:xlink="http://www.w3.org/1999/xlink" ext-link-type="gen" xlink:href="MG409826" xlink:type="simple">MG409826</ext-link>
                      </td></tr><tr><td rowspan="1" colspan="1">
                        <italic><tp:taxon-name>
                            <tp:taxon-name-part taxon-name-part-type="genus" reg="Trouessartia">T.</tp:taxon-name-part>
                            <tp:taxon-name-part taxon-name-part-type="species" reg="jedliczkai">jedliczkai</tp:taxon-name-part>
                          </tp:taxon-name></italic>
                      </td><td rowspan="1" colspan="1">
                        <ext-link xmlns:xlink="http://www.w3.org/1999/xlink" ext-link-type="gen" xlink:href="KP193770" xlink:type="simple">KP193770</ext-link>
                      </td><td rowspan="1" colspan="1">
                        <italic><tp:taxon-name>
                            <tp:taxon-name-part taxon-name-part-type="genus" reg="Trouessartia">T.</tp:taxon-name-part>
                            <tp:taxon-name-part taxon-name-part-type="species" reg="rubecula">rubecula</tp:taxon-name-part>
                          </tp:taxon-name></italic>
                      </td><td rowspan="1" colspan="1">
                        <ext-link xmlns:xlink="http://www.w3.org/1999/xlink" ext-link-type="gen" xlink:href="KP193805" xlink:type="simple">KP193805</ext-link>
                      </td><td rowspan="1" colspan="1">
                        <italic><tp:taxon-name>
                            <tp:taxon-name-part taxon-name-part-type="genus" reg="Trouessartia">T.</tp:taxon-name-part>
                            <tp:taxon-name-part taxon-name-part-type="species" reg="reguli">reguli</tp:taxon-name-part>
                          </tp:taxon-name></italic>
                      </td><td rowspan="1" colspan="1">
                        <ext-link xmlns:xlink="http://www.w3.org/1999/xlink" ext-link-type="gen" xlink:href="MG409631" xlink:type="simple">MG409631</ext-link>
                      </td></tr><tr><td rowspan="1" colspan="1">
                        <italic><tp:taxon-name>
                            <tp:taxon-name-part taxon-name-part-type="genus" reg="Trouessartia">T.</tp:taxon-name-part>
                            <tp:taxon-name-part taxon-name-part-type="species" reg="jedliczkai">jedliczkai</tp:taxon-name-part>
                          </tp:taxon-name></italic>
                      </td><td rowspan="1" colspan="1">
                        <ext-link xmlns:xlink="http://www.w3.org/1999/xlink" ext-link-type="gen" xlink:href="KP193771" xlink:type="simple">KP193771</ext-link>
                      </td><td rowspan="1" colspan="1">
                        <italic><tp:taxon-name>
                            <tp:taxon-name-part taxon-name-part-type="genus" reg="Trouessartia">T.</tp:taxon-name-part>
                            <tp:taxon-name-part taxon-name-part-type="species" reg="rubecula">rubecula</tp:taxon-name-part>
                          </tp:taxon-name></italic>
                      </td><td rowspan="1" colspan="1">
                        <ext-link xmlns:xlink="http://www.w3.org/1999/xlink" ext-link-type="gen" xlink:href="KP193806" xlink:type="simple">KP193806</ext-link>
                      </td><td rowspan="1" colspan="1">
                        <italic><tp:taxon-name>
                            <tp:taxon-name-part taxon-name-part-type="genus" reg="Trouessartia">T.</tp:taxon-name-part>
                            <tp:taxon-name-part taxon-name-part-type="species" reg="reguli">reguli</tp:taxon-name-part>
                          </tp:taxon-name></italic>
                      </td><td rowspan="1" colspan="1">
                        <ext-link xmlns:xlink="http://www.w3.org/1999/xlink" ext-link-type="gen" xlink:href="MG414726" xlink:type="simple">MG414726</ext-link>
                      </td></tr><tr><td rowspan="1" colspan="1">
                        <italic><tp:taxon-name>
                            <tp:taxon-name-part taxon-name-part-type="genus" reg="Trouessartia">T.</tp:taxon-name-part>
                            <tp:taxon-name-part taxon-name-part-type="species" reg="jedliczkai">jedliczkai</tp:taxon-name-part>
                          </tp:taxon-name></italic>
                      </td><td rowspan="1" colspan="1">
                        <ext-link xmlns:xlink="http://www.w3.org/1999/xlink" ext-link-type="gen" xlink:href="KP193772" xlink:type="simple">KP193772</ext-link>
                      </td><td rowspan="1" colspan="1">
                        <italic><tp:taxon-name>
                            <tp:taxon-name-part taxon-name-part-type="genus" reg="Trouessartia">T.</tp:taxon-name-part>
                            <tp:taxon-name-part taxon-name-part-type="species" reg="rubecula">rubecula</tp:taxon-name-part>
                          </tp:taxon-name></italic>
                      </td><td rowspan="1" colspan="1">
                        <ext-link xmlns:xlink="http://www.w3.org/1999/xlink" ext-link-type="gen" xlink:href="KP193807" xlink:type="simple">KP193807</ext-link>
                      </td><td rowspan="1" colspan="1">
                        <italic><tp:taxon-name>
                            <tp:taxon-name-part taxon-name-part-type="genus" reg="Trouessartia">T.</tp:taxon-name-part>
                            <tp:taxon-name-part taxon-name-part-type="species" reg="reguli">reguli</tp:taxon-name-part>
                          </tp:taxon-name></italic>
                      </td><td rowspan="1" colspan="1">
                        <ext-link xmlns:xlink="http://www.w3.org/1999/xlink" ext-link-type="gen" xlink:href="MG413144" xlink:type="simple">MG413144</ext-link>
                      </td></tr><tr><td rowspan="1" colspan="1">
                        <italic><tp:taxon-name>
                            <tp:taxon-name-part taxon-name-part-type="genus" reg="Trouessartia">T.</tp:taxon-name-part>
                            <tp:taxon-name-part taxon-name-part-type="species" reg="jedliczkai">jedliczkai</tp:taxon-name-part>
                          </tp:taxon-name></italic>
                      </td><td rowspan="1" colspan="1">
                        <ext-link xmlns:xlink="http://www.w3.org/1999/xlink" ext-link-type="gen" xlink:href="KP193773" xlink:type="simple">KP193773</ext-link>
                      </td><td rowspan="1" colspan="1">
                        <italic><tp:taxon-name>
                            <tp:taxon-name-part taxon-name-part-type="genus" reg="Trouessartia">T.</tp:taxon-name-part>
                            <tp:taxon-name-part taxon-name-part-type="species" reg="rubecula">rubecula</tp:taxon-name-part>
                          </tp:taxon-name></italic>
                      </td><td rowspan="1" colspan="1">
                        <ext-link xmlns:xlink="http://www.w3.org/1999/xlink" ext-link-type="gen" xlink:href="KP193808" xlink:type="simple">KP193808</ext-link>
                      </td><td rowspan="1" colspan="1">
                        <italic><tp:taxon-name>
                            <tp:taxon-name-part taxon-name-part-type="genus" reg="Trouessartia">T.</tp:taxon-name-part>
                            <tp:taxon-name-part taxon-name-part-type="species" reg="reguli">reguli</tp:taxon-name-part>
                          </tp:taxon-name></italic>
                      </td><td rowspan="1" colspan="1">
                        <ext-link xmlns:xlink="http://www.w3.org/1999/xlink" ext-link-type="gen" xlink:href="MG410216" xlink:type="simple">MG410216</ext-link>
                      </td></tr><tr><td rowspan="1" colspan="1">
                        <italic><tp:taxon-name>
                            <tp:taxon-name-part taxon-name-part-type="genus" reg="Trouessartia">T.</tp:taxon-name-part>
                            <tp:taxon-name-part taxon-name-part-type="species" reg="jedliczkai">jedliczkai</tp:taxon-name-part>
                          </tp:taxon-name></italic>
                      </td><td rowspan="1" colspan="1">
                        <ext-link xmlns:xlink="http://www.w3.org/1999/xlink" ext-link-type="gen" xlink:href="KP193774" xlink:type="simple">KP193774</ext-link>
                      </td><td rowspan="1" colspan="1">
                        <italic><tp:taxon-name>
                            <tp:taxon-name-part taxon-name-part-type="genus" reg="Trouessartia">T.</tp:taxon-name-part>
                            <tp:taxon-name-part taxon-name-part-type="species" reg="rubecula">rubecula</tp:taxon-name-part>
                          </tp:taxon-name></italic>
                      </td><td rowspan="1" colspan="1">
                        <ext-link xmlns:xlink="http://www.w3.org/1999/xlink" ext-link-type="gen" xlink:href="KP193809" xlink:type="simple">KP193809</ext-link>
                      </td><td rowspan="1" colspan="1">
                        <italic><tp:taxon-name>
                            <tp:taxon-name-part taxon-name-part-type="genus" reg="Trouessartia">T.</tp:taxon-name-part>
                            <tp:taxon-name-part taxon-name-part-type="species" reg="reguli">reguli</tp:taxon-name-part>
                          </tp:taxon-name></italic>
                      </td><td rowspan="1" colspan="1">
                        <ext-link xmlns:xlink="http://www.w3.org/1999/xlink" ext-link-type="gen" xlink:href="MG412618" xlink:type="simple">MG412618</ext-link>
                      </td></tr><tr><td rowspan="1" colspan="1">
                        <italic><tp:taxon-name>
                            <tp:taxon-name-part taxon-name-part-type="genus" reg="Trouessartia">T.</tp:taxon-name-part>
                            <tp:taxon-name-part taxon-name-part-type="species" reg="kratochvili">kratochvili</tp:taxon-name-part>
                          </tp:taxon-name></italic>
                      </td><td rowspan="1" colspan="1">
                        <ext-link xmlns:xlink="http://www.w3.org/1999/xlink" ext-link-type="gen" xlink:href="KP193776" xlink:type="simple">KP193776</ext-link>
                      </td><td rowspan="1" colspan="1">
                        <italic><tp:taxon-name>
                            <tp:taxon-name-part taxon-name-part-type="genus" reg="Trouessartia">T.</tp:taxon-name-part>
                            <tp:taxon-name-part taxon-name-part-type="species" reg="rubecula">rubecula</tp:taxon-name-part>
                          </tp:taxon-name></italic>
                      </td><td rowspan="1" colspan="1">
                        <ext-link xmlns:xlink="http://www.w3.org/1999/xlink" ext-link-type="gen" xlink:href="KU203092" xlink:type="simple">KU203092</ext-link>
                      </td><td rowspan="1" colspan="1">
                        <italic><tp:taxon-name>
                            <tp:taxon-name-part taxon-name-part-type="genus" reg="Trouessartia">T.</tp:taxon-name-part>
                            <tp:taxon-name-part taxon-name-part-type="species" reg="reguli">reguli</tp:taxon-name-part>
                          </tp:taxon-name></italic>
                      </td><td rowspan="1" colspan="1">
                        <ext-link xmlns:xlink="http://www.w3.org/1999/xlink" ext-link-type="gen" xlink:href="MG411130" xlink:type="simple">MG411130</ext-link>
                      </td></tr><tr><td rowspan="1" colspan="1">
                        <italic><tp:taxon-name>
                            <tp:taxon-name-part taxon-name-part-type="genus" reg="Trouessartia">T.</tp:taxon-name-part>
                            <tp:taxon-name-part taxon-name-part-type="species" reg="kratochvili">kratochvili</tp:taxon-name-part>
                          </tp:taxon-name></italic>
                      </td><td rowspan="1" colspan="1">
                        <ext-link xmlns:xlink="http://www.w3.org/1999/xlink" ext-link-type="gen" xlink:href="KP193777" xlink:type="simple">KP193777</ext-link>
                      </td><td rowspan="1" colspan="1">
                        <italic><tp:taxon-name>
                            <tp:taxon-name-part taxon-name-part-type="genus" reg="Trouessartia">T.</tp:taxon-name-part>
                            <tp:taxon-name-part taxon-name-part-type="species" reg="simillima">simillima</tp:taxon-name-part>
                          </tp:taxon-name></italic>
                      </td><td rowspan="1" colspan="1">
                        <ext-link xmlns:xlink="http://www.w3.org/1999/xlink" ext-link-type="gen" xlink:href="KP193810" xlink:type="simple">KP193810</ext-link>
                      </td><td rowspan="1" colspan="1">
                        <italic><tp:taxon-name>
                            <tp:taxon-name-part taxon-name-part-type="genus" reg="Trouessartia">T.</tp:taxon-name-part>
                            <tp:taxon-name-part taxon-name-part-type="species" reg="reguli">reguli</tp:taxon-name-part>
                          </tp:taxon-name></italic>
                      </td><td rowspan="1" colspan="1">
                        <ext-link xmlns:xlink="http://www.w3.org/1999/xlink" ext-link-type="gen" xlink:href="MG416767" xlink:type="simple">MG416767</ext-link>
                      </td></tr><tr><td rowspan="1" colspan="1">
                        <italic><tp:taxon-name>
                            <tp:taxon-name-part taxon-name-part-type="genus" reg="Trouessartia">T.</tp:taxon-name-part>
                            <tp:taxon-name-part taxon-name-part-type="species" reg="kratochvili">kratochvili</tp:taxon-name-part>
                          </tp:taxon-name></italic>
                      </td><td rowspan="1" colspan="1">
                        <ext-link xmlns:xlink="http://www.w3.org/1999/xlink" ext-link-type="gen" xlink:href="KP193778" xlink:type="simple">KP193778</ext-link>
                      </td><td rowspan="1" colspan="1">
                        <italic><tp:taxon-name>
                            <tp:taxon-name-part taxon-name-part-type="genus" reg="Trouessartia">T.</tp:taxon-name-part>
                            <tp:taxon-name-part taxon-name-part-type="species" reg="simillima">simillima</tp:taxon-name-part>
                          </tp:taxon-name></italic>
                      </td><td rowspan="1" colspan="1">
                        <ext-link xmlns:xlink="http://www.w3.org/1999/xlink" ext-link-type="gen" xlink:href="KP193811" xlink:type="simple">KP193811</ext-link>
                      </td><td rowspan="1" colspan="1">
                        <italic><tp:taxon-name>
                            <tp:taxon-name-part taxon-name-part-type="genus" reg="Trouessartia">T.</tp:taxon-name-part>
                            <tp:taxon-name-part taxon-name-part-type="species" reg="reguli">reguli</tp:taxon-name-part>
                          </tp:taxon-name></italic>
                      </td><td rowspan="1" colspan="1">
                        <ext-link xmlns:xlink="http://www.w3.org/1999/xlink" ext-link-type="gen" xlink:href="MG414272" xlink:type="simple">MG414272</ext-link>
                      </td></tr><tr><td rowspan="1" colspan="1">
                        <italic><tp:taxon-name>
                            <tp:taxon-name-part taxon-name-part-type="genus" reg="Trouessartia">T.</tp:taxon-name-part>
                            <tp:taxon-name-part taxon-name-part-type="species" reg="kratochvili">kratochvili</tp:taxon-name-part>
                          </tp:taxon-name></italic>
                      </td><td rowspan="1" colspan="1">
                        <ext-link xmlns:xlink="http://www.w3.org/1999/xlink" ext-link-type="gen" xlink:href="KU203094" xlink:type="simple">KU203094</ext-link>
                      </td><td rowspan="1" colspan="1">
                        <italic><tp:taxon-name>
                            <tp:taxon-name-part taxon-name-part-type="genus" reg="Trouessartia">T.</tp:taxon-name-part>
                            <tp:taxon-name-part taxon-name-part-type="species" reg="simillima">simillima</tp:taxon-name-part>
                          </tp:taxon-name></italic>
                      </td><td rowspan="1" colspan="1">
                        <ext-link xmlns:xlink="http://www.w3.org/1999/xlink" ext-link-type="gen" xlink:href="KP193812" xlink:type="simple">KP193812</ext-link>
                      </td><td rowspan="1" colspan="1">
                        <italic><tp:taxon-name>
                            <tp:taxon-name-part taxon-name-part-type="genus" reg="Trouessartia">T.</tp:taxon-name-part>
                            <tp:taxon-name-part taxon-name-part-type="species" reg="reguli">reguli</tp:taxon-name-part>
                          </tp:taxon-name></italic>
                      </td><td rowspan="1" colspan="1">
                        <ext-link xmlns:xlink="http://www.w3.org/1999/xlink" ext-link-type="gen" xlink:href="KP193788" xlink:type="simple">KP193788</ext-link>
                      </td></tr><tr><td rowspan="1" colspan="1">
                        <italic><tp:taxon-name>
                            <tp:taxon-name-part taxon-name-part-type="genus" reg="Trouessartia">T.</tp:taxon-name-part>
                            <tp:taxon-name-part taxon-name-part-type="species" reg="microcaudata">microcaudata</tp:taxon-name-part>
                          </tp:taxon-name></italic>
                      </td><td rowspan="1" colspan="1">
                        <ext-link xmlns:xlink="http://www.w3.org/1999/xlink" ext-link-type="gen" xlink:href="KP193779" xlink:type="simple">KP193779</ext-link>
                      </td><td rowspan="1" colspan="1">
                        <italic><tp:taxon-name>
                            <tp:taxon-name-part taxon-name-part-type="genus" reg="Trouessartia">T.</tp:taxon-name-part>
                            <tp:taxon-name-part taxon-name-part-type="species" reg="swidwiensis">swidwiensis</tp:taxon-name-part>
                          </tp:taxon-name></italic>
                      </td><td rowspan="1" colspan="1">
                        <ext-link xmlns:xlink="http://www.w3.org/1999/xlink" ext-link-type="gen" xlink:href="KP193813" xlink:type="simple">KP193813</ext-link>
                      </td><td rowspan="1" colspan="1">
                        <italic><tp:taxon-name>
                            <tp:taxon-name-part taxon-name-part-type="genus" reg="Trouessartia">T.</tp:taxon-name-part>
                            <tp:taxon-name-part taxon-name-part-type="species" reg="reguli">reguli</tp:taxon-name-part>
                          </tp:taxon-name></italic>
                      </td><td rowspan="1" colspan="1">
                        <ext-link xmlns:xlink="http://www.w3.org/1999/xlink" ext-link-type="gen" xlink:href="KP193789" xlink:type="simple">KP193789</ext-link>
                      </td></tr><tr><td rowspan="1" colspan="1">
                        <italic><tp:taxon-name>
                            <tp:taxon-name-part taxon-name-part-type="genus" reg="Trouessartia">T.</tp:taxon-name-part>
                            <tp:taxon-name-part taxon-name-part-type="species" reg="microcaudata">microcaudata</tp:taxon-name-part>
                          </tp:taxon-name></italic>
                      </td><td rowspan="1" colspan="1">
                        <ext-link xmlns:xlink="http://www.w3.org/1999/xlink" ext-link-type="gen" xlink:href="KP193780" xlink:type="simple">KP193780</ext-link>
                      </td><td rowspan="1" colspan="1">
                        <italic><tp:taxon-name>
                            <tp:taxon-name-part taxon-name-part-type="genus" reg="Trouessartia">T.</tp:taxon-name-part>
                            <tp:taxon-name-part taxon-name-part-type="species" reg="tenuipilata">tenuipilata</tp:taxon-name-part>
                          </tp:taxon-name></italic>
                      </td><td rowspan="1" colspan="1">
                        <ext-link xmlns:xlink="http://www.w3.org/1999/xlink" ext-link-type="gen" xlink:href="KP193814" xlink:type="simple">KP193814</ext-link>
                      </td><td rowspan="1" colspan="1">
                        <italic><tp:taxon-name>
                            <tp:taxon-name-part taxon-name-part-type="genus" reg="Trouessartia">T.</tp:taxon-name-part>
                            <tp:taxon-name-part taxon-name-part-type="species" reg="reguli">reguli</tp:taxon-name-part>
                          </tp:taxon-name></italic>
                      </td><td rowspan="1" colspan="1">
                        <ext-link xmlns:xlink="http://www.w3.org/1999/xlink" ext-link-type="gen" xlink:href="KP193790" xlink:type="simple">KP193790</ext-link>
                      </td></tr><tr><td rowspan="1" colspan="1">
                        <italic><tp:taxon-name>
                            <tp:taxon-name-part taxon-name-part-type="genus" reg="Trouessartia">T.</tp:taxon-name-part>
                            <tp:taxon-name-part taxon-name-part-type="species" reg="microcaudata">microcaudata</tp:taxon-name-part>
                          </tp:taxon-name></italic>
                      </td><td rowspan="1" colspan="1">
                        <ext-link xmlns:xlink="http://www.w3.org/1999/xlink" ext-link-type="gen" xlink:href="KP193781" xlink:type="simple">KP193781</ext-link>
                      </td><td rowspan="1" colspan="1">
                        <italic><tp:taxon-name>
                            <tp:taxon-name-part taxon-name-part-type="genus" reg="Trouessartia">T.</tp:taxon-name-part>
                            <tp:taxon-name-part taxon-name-part-type="species" reg="tenuipilata">tenuipilata</tp:taxon-name-part>
                          </tp:taxon-name></italic>
                      </td><td rowspan="1" colspan="1">
                        <ext-link xmlns:xlink="http://www.w3.org/1999/xlink" ext-link-type="gen" xlink:href="KP193815" xlink:type="simple">KP193815</ext-link>
                      </td><td rowspan="1" colspan="1">
                        <italic><tp:taxon-name>
                            <tp:taxon-name-part taxon-name-part-type="genus" reg="Trouessartia">T.</tp:taxon-name-part>
                            <tp:taxon-name-part taxon-name-part-type="species" reg="reguli">reguli</tp:taxon-name-part>
                          </tp:taxon-name></italic>
                      </td><td rowspan="1" colspan="1">
                        <ext-link xmlns:xlink="http://www.w3.org/1999/xlink" ext-link-type="gen" xlink:href="KP193791" xlink:type="simple">KP193791</ext-link>
                      </td></tr><tr><td rowspan="1" colspan="1">
                        <italic><tp:taxon-name>
                            <tp:taxon-name-part taxon-name-part-type="genus" reg="Trouessartia">T.</tp:taxon-name-part>
                            <tp:taxon-name-part taxon-name-part-type="species" reg="microcaudata">microcaudata</tp:taxon-name-part>
                          </tp:taxon-name></italic>
                      </td><td rowspan="1" colspan="1">
                        <ext-link xmlns:xlink="http://www.w3.org/1999/xlink" ext-link-type="gen" xlink:href="KP193782" xlink:type="simple">KP193782</ext-link>
                      </td><td rowspan="1" colspan="1">
                        <italic><tp:taxon-name>
                            <tp:taxon-name-part taxon-name-part-type="genus" reg="Trouessartia">T.</tp:taxon-name-part>
                            <tp:taxon-name-part taxon-name-part-type="species" reg="tenuipilata">tenuipilata</tp:taxon-name-part>
                          </tp:taxon-name></italic>
                      </td><td rowspan="1" colspan="1">
                        <ext-link xmlns:xlink="http://www.w3.org/1999/xlink" ext-link-type="gen" xlink:href="KP193816" xlink:type="simple">KP193816</ext-link>
                      </td><td rowspan="1" colspan="1">
                        <italic><tp:taxon-name>
                            <tp:taxon-name-part taxon-name-part-type="genus" reg="Trouessartia">T.</tp:taxon-name-part>
                            <tp:taxon-name-part taxon-name-part-type="species" reg="reguli">reguli</tp:taxon-name-part>
                          </tp:taxon-name></italic>
                      </td><td rowspan="1" colspan="1">
                        <ext-link xmlns:xlink="http://www.w3.org/1999/xlink" ext-link-type="gen" xlink:href="KU203095" xlink:type="simple">KU203095</ext-link>
                      </td></tr><tr><td rowspan="1" colspan="1">
                        <italic><tp:taxon-name>
                            <tp:taxon-name-part taxon-name-part-type="genus" reg="Trouessartia">T.</tp:taxon-name-part>
                            <tp:taxon-name-part taxon-name-part-type="species" reg="minuscula">minuscula</tp:taxon-name-part>
                          </tp:taxon-name></italic>
                      </td><td rowspan="1" colspan="1">
                        <ext-link xmlns:xlink="http://www.w3.org/1999/xlink" ext-link-type="gen" xlink:href="KP193783" xlink:type="simple">KP193783</ext-link>
                      </td><td rowspan="1" colspan="1">
                        <italic><tp:taxon-name>
                            <tp:taxon-name-part taxon-name-part-type="genus" reg="Trouessartia">T.</tp:taxon-name-part>
                            <tp:taxon-name-part taxon-name-part-type="species" reg="trouessarti">trouessarti</tp:taxon-name-part>
                          </tp:taxon-name></italic>
                      </td><td rowspan="1" colspan="1">
                        <ext-link xmlns:xlink="http://www.w3.org/1999/xlink" ext-link-type="gen" xlink:href="KP193817" xlink:type="simple">KP193817</ext-link>
                      </td><td rowspan="1" colspan="1">
                        <italic><tp:taxon-name>
                            <tp:taxon-name-part taxon-name-part-type="genus" reg="Trouessartia">T.</tp:taxon-name-part>
                            <tp:taxon-name-part taxon-name-part-type="species" reg="reguli">reguli</tp:taxon-name-part>
                          </tp:taxon-name></italic>
                      </td><td rowspan="1" colspan="1">
                        <ext-link xmlns:xlink="http://www.w3.org/1999/xlink" ext-link-type="gen" xlink:href="KU203096" xlink:type="simple">KU203096</ext-link>
                      </td></tr><tr><td rowspan="1" colspan="1">
                        <italic><tp:taxon-name>
                            <tp:taxon-name-part taxon-name-part-type="genus" reg="Trouessartia">T.</tp:taxon-name-part>
                            <tp:taxon-name-part taxon-name-part-type="species" reg="motacillae">motacillae</tp:taxon-name-part>
                          </tp:taxon-name></italic>
                      </td><td rowspan="1" colspan="1">
                        <ext-link xmlns:xlink="http://www.w3.org/1999/xlink" ext-link-type="gen" xlink:href="KP193784" xlink:type="simple">KP193784</ext-link>
                      </td><td rowspan="1" colspan="1">
                        <italic><tp:taxon-name>
                            <tp:taxon-name-part taxon-name-part-type="genus" reg="Trouessartia">T.</tp:taxon-name-part>
                            <tp:taxon-name-part taxon-name-part-type="species" reg="trouessarti">trouessarti</tp:taxon-name-part>
                          </tp:taxon-name></italic>
                      </td><td rowspan="1" colspan="1">
                        <ext-link xmlns:xlink="http://www.w3.org/1999/xlink" ext-link-type="gen" xlink:href="KP193818" xlink:type="simple">KP193818</ext-link>
                      </td><td rowspan="1" colspan="1"><italic><tp:taxon-name><tp:taxon-name-part taxon-name-part-type="genus" reg="Trouessartia">T.</tp:taxon-name-part><tp:taxon-name-part taxon-name-part-type="species" reg="niltavae">niltavae</tp:taxon-name-part></tp:taxon-name></italic> sp. n.</td><td rowspan="1" colspan="1">
                        <ext-link xmlns:xlink="http://www.w3.org/1999/xlink" ext-link-type="gen" xlink:href="MH094247" xlink:type="simple">MH094247</ext-link>
                        <sup>*</sup>
                      </td></tr><tr><td rowspan="1" colspan="1">
                        <italic><tp:taxon-name>
                            <tp:taxon-name-part taxon-name-part-type="genus" reg="Trouessartia">T.</tp:taxon-name-part>
                            <tp:taxon-name-part taxon-name-part-type="species" reg="motacillae">motacillae</tp:taxon-name-part>
                          </tp:taxon-name></italic>
                      </td><td rowspan="1" colspan="1">
                        <ext-link xmlns:xlink="http://www.w3.org/1999/xlink" ext-link-type="gen" xlink:href="KP193785" xlink:type="simple">KP193785</ext-link>
                      </td><td rowspan="1" colspan="1">
                        <italic><tp:taxon-name>
                            <tp:taxon-name-part taxon-name-part-type="genus" reg="Trouessartia">T.</tp:taxon-name-part>
                            <tp:taxon-name-part taxon-name-part-type="species" reg="trouessarti">trouessarti</tp:taxon-name-part>
                          </tp:taxon-name></italic>
                      </td><td rowspan="1" colspan="1">
                        <ext-link xmlns:xlink="http://www.w3.org/1999/xlink" ext-link-type="gen" xlink:href="KP193819" xlink:type="simple">KP193819</ext-link>
                      </td><td rowspan="1" colspan="1"><italic><tp:taxon-name><tp:taxon-name-part taxon-name-part-type="genus" reg="Trouessartia">T.</tp:taxon-name-part><tp:taxon-name-part taxon-name-part-type="species" reg="niltavae">niltavae</tp:taxon-name-part></tp:taxon-name></italic> sp. n.</td><td rowspan="1" colspan="1">
                        <ext-link xmlns:xlink="http://www.w3.org/1999/xlink" ext-link-type="gen" xlink:href="MH094248" xlink:type="simple">MH094248</ext-link>
                        <sup>*</sup>
                      </td></tr><tr><td rowspan="1" colspan="1">
                        <italic><tp:taxon-name>
                            <tp:taxon-name-part taxon-name-part-type="genus" reg="Trouessartia">T.</tp:taxon-name-part>
                            <tp:taxon-name-part taxon-name-part-type="species" reg="motacillae">motacillae</tp:taxon-name-part>
                          </tp:taxon-name></italic>
                      </td><td rowspan="1" colspan="1">
                        <ext-link xmlns:xlink="http://www.w3.org/1999/xlink" ext-link-type="gen" xlink:href="KP193786" xlink:type="simple">KP193786</ext-link>
                      </td><td rowspan="1" colspan="1">
                        <italic><tp:taxon-name>
                            <tp:taxon-name-part taxon-name-part-type="genus" reg="Trouessartia">T.</tp:taxon-name-part>
                            <tp:taxon-name-part taxon-name-part-type="species" reg="rosterii">rosterii</tp:taxon-name-part>
                          </tp:taxon-name></italic>
                      </td><td rowspan="1" colspan="1">
                        <ext-link xmlns:xlink="http://www.w3.org/1999/xlink" ext-link-type="gen" xlink:href="KT025283" xlink:type="simple">KT025283</ext-link>
                      </td><td rowspan="1" colspan="1"><italic><tp:taxon-name><tp:taxon-name-part taxon-name-part-type="genus" reg="Trouessartia">T.</tp:taxon-name-part><tp:taxon-name-part taxon-name-part-type="species" reg="niltavae">niltavae</tp:taxon-name-part></tp:taxon-name></italic> sp. n.</td><td rowspan="1" colspan="1">
                        <ext-link xmlns:xlink="http://www.w3.org/1999/xlink" ext-link-type="gen" xlink:href="MH094249" xlink:type="simple">MH094249</ext-link>
                        <sup>*</sup>
                      </td></tr><tr><td rowspan="1" colspan="1">
                        <italic><tp:taxon-name>
                            <tp:taxon-name-part taxon-name-part-type="genus" reg="Trouessartia">T.</tp:taxon-name-part>
                            <tp:taxon-name-part taxon-name-part-type="species" reg="motacillae">motacillae</tp:taxon-name-part>
                          </tp:taxon-name></italic>
                      </td><td rowspan="1" colspan="1">
                        <ext-link xmlns:xlink="http://www.w3.org/1999/xlink" ext-link-type="gen" xlink:href="KP193787" xlink:type="simple">KP193787</ext-link>
                      </td><td rowspan="1" colspan="1">
                        <italic><tp:taxon-name>
                            <tp:taxon-name-part taxon-name-part-type="genus" reg="Trouessartia">T.</tp:taxon-name-part>
                            <tp:taxon-name-part taxon-name-part-type="species" reg="rosterii">rosterii</tp:taxon-name-part>
                          </tp:taxon-name></italic>
                      </td><td rowspan="1" colspan="1">
                        <ext-link xmlns:xlink="http://www.w3.org/1999/xlink" ext-link-type="gen" xlink:href="KT025284" xlink:type="simple">KT025284</ext-link>
                      </td><td rowspan="1" colspan="1"><italic><tp:taxon-name><tp:taxon-name-part taxon-name-part-type="genus" reg="Calcealges">Calcealges</tp:taxon-name-part></tp:taxon-name></italic> sp.</td><td rowspan="1" colspan="1">
                        <ext-link xmlns:xlink="http://www.w3.org/1999/xlink" ext-link-type="gen" xlink:href="MG410916" xlink:type="simple">MG410916</ext-link>
                      </td></tr><tr><td rowspan="1" colspan="1">
                        <italic><tp:taxon-name>
                            <tp:taxon-name-part taxon-name-part-type="genus" reg="Trouessartia">T.</tp:taxon-name-part>
                            <tp:taxon-name-part taxon-name-part-type="species" reg="ripariae">ripariae</tp:taxon-name-part>
                          </tp:taxon-name></italic>
                      </td><td rowspan="1" colspan="1">
                        <ext-link xmlns:xlink="http://www.w3.org/1999/xlink" ext-link-type="gen" xlink:href="KP193792" xlink:type="simple">KP193792</ext-link>
                      </td><td rowspan="1" colspan="1">
                        <italic><tp:taxon-name>
                            <tp:taxon-name-part taxon-name-part-type="genus" reg="Trouessartia">T.</tp:taxon-name-part>
                            <tp:taxon-name-part taxon-name-part-type="species" reg="rosterii">rosterii</tp:taxon-name-part>
                          </tp:taxon-name></italic>
                      </td><td rowspan="1" colspan="1">
                        <ext-link xmlns:xlink="http://www.w3.org/1999/xlink" ext-link-type="gen" xlink:href="KT025288" xlink:type="simple">KT025288</ext-link>
                      </td><td rowspan="1" colspan="1"><italic><tp:taxon-name><tp:taxon-name-part taxon-name-part-type="genus" reg="Calcealges">Calcealges</tp:taxon-name-part></tp:taxon-name></italic> sp.</td><td rowspan="1" colspan="1">
                        <ext-link xmlns:xlink="http://www.w3.org/1999/xlink" ext-link-type="gen" xlink:href="MG412689" xlink:type="simple">MG412689</ext-link>
                      </td></tr><tr><td rowspan="1" colspan="1">
                        <italic><tp:taxon-name>
                            <tp:taxon-name-part taxon-name-part-type="genus" reg="Trouessartia">T.</tp:taxon-name-part>
                            <tp:taxon-name-part taxon-name-part-type="species" reg="ripariae">ripariae</tp:taxon-name-part>
                          </tp:taxon-name></italic>
                      </td><td rowspan="1" colspan="1">
                        <ext-link xmlns:xlink="http://www.w3.org/1999/xlink" ext-link-type="gen" xlink:href="KP193793" xlink:type="simple">KP193793</ext-link>
                      </td><td rowspan="1" colspan="1">
                        <italic><tp:taxon-name>
                            <tp:taxon-name-part taxon-name-part-type="genus" reg="Trouessartia">T.</tp:taxon-name-part>
                            <tp:taxon-name-part taxon-name-part-type="species" reg="rosterii">rosterii</tp:taxon-name-part>
                          </tp:taxon-name></italic>
                      </td><td rowspan="1" colspan="1">
                        <ext-link xmlns:xlink="http://www.w3.org/1999/xlink" ext-link-type="gen" xlink:href="KT025289" xlink:type="simple">KT025289</ext-link>
                      </td><td rowspan="1" colspan="1"><italic><tp:taxon-name><tp:taxon-name-part taxon-name-part-type="genus" reg="Calcealges">Calcealges</tp:taxon-name-part></tp:taxon-name></italic> sp.</td><td rowspan="1" colspan="1">
                        <ext-link xmlns:xlink="http://www.w3.org/1999/xlink" ext-link-type="gen" xlink:href="KU203091" xlink:type="simple">KU203091</ext-link>
                      </td></tr><tr><td rowspan="1" colspan="1">
                        <italic><tp:taxon-name>
                            <tp:taxon-name-part taxon-name-part-type="genus" reg="Trouessartia">T.</tp:taxon-name-part>
                            <tp:taxon-name-part taxon-name-part-type="species" reg="ripariae">ripariae</tp:taxon-name-part>
                          </tp:taxon-name></italic>
                      </td><td rowspan="1" colspan="1">
                        <ext-link xmlns:xlink="http://www.w3.org/1999/xlink" ext-link-type="gen" xlink:href="KP193794" xlink:type="simple">KP193794</ext-link>
                      </td><td rowspan="1" colspan="1">
                        <italic><tp:taxon-name>
                            <tp:taxon-name-part taxon-name-part-type="genus" reg="Trouessartia">T.</tp:taxon-name-part>
                            <tp:taxon-name-part taxon-name-part-type="species" reg="rosterii">rosterii</tp:taxon-name-part>
                          </tp:taxon-name></italic>
                      </td><td rowspan="1" colspan="1">
                        <ext-link xmlns:xlink="http://www.w3.org/1999/xlink" ext-link-type="gen" xlink:href="KP193795" xlink:type="simple">KP193795</ext-link>
                      </td><td rowspan="1" colspan="1"><italic><tp:taxon-name><tp:taxon-name-part taxon-name-part-type="genus" reg="Calcealges">Calcealges</tp:taxon-name-part></tp:taxon-name></italic> sp.</td><td rowspan="1" colspan="1">
                        <ext-link xmlns:xlink="http://www.w3.org/1999/xlink" ext-link-type="gen" xlink:href="MG409226" xlink:type="simple">MG409226</ext-link>
                      </td></tr></tbody></table><table-wrap-foot><fn><p>* sequences produced in the present study.</p></fn></table-wrap-foot></table-wrap></tp:treatment-sec></tp:taxon-treatment>
